# Supplementary material for: Transcriptome Profiling of Primary Skin Fibroblasts Reveal Distinct Molecular Features Between PLOD1- and FKBP14-Kyphoscoliotic Ehlers–Danlos Syndrome
Source: Genes (Basel). 2019 Jul 8;10(7):517. doi: 10.3390/genes10070517 (PMC6678841; doi:10.3390/genes10070517)
Supplement: Supplementary file 1 [file genes-10-00517-s001.zip]

Archive with 1 entries (1 files):
- genes-525104-supplementary.xlsx
